# Supplementary material for: Extending the Affinity Range of Weak Affinity Chromatography for the Identification of Weak Ligands Targeting Membrane Proteins
Source: Molecules. 2023 Oct 16;28(20):7113. doi: 10.3390/molecules28207113 (PMC10608817; doi:10.3390/molecules28207113)
Supplement: Supplementary file 1 [file molecules-28-07113-s001.zip]

Archive with 1 entries (1 files):
- molecules-2624305-supplementary.pdf
